# Supplementary material for: The Chloroplast Genome of Wild Saposhnikovia divaricata: Genomic Features, Comparative Analysis, and Phylogenetic Relationships
Source: Genes (Basel). 2022 May 23;13(5):931. doi: 10.3390/genes13050931 (PMC9141249; doi:10.3390/genes13050931)
Supplement: Supplementary file 1 [file genes-13-00931-s001.zip]

Archive with 5 entries (4 files):
- Supplementary  files/
- Supplementary  files/Table S1.xlsx
- Supplementary  files/Table S2.xlsx
- Supplementary  files/Table S3.xlsx
- Supplementary  files/Table S4.xlsx
