# Supplementary material for: The Chloroplast Genome of Wild Saposhnikovia divaricata: Genomic Features, Comparative Analysis, and Phylogenetic Relationships
Source: Genes (Basel). 2022 May 23;13(5):931. doi: 10.3390/genes13050931 (PMC9141249; doi:10.3390/genes13050931)
Supplement: Supplementary file 1 [file genes-13-00931-s001.zip › Supplementary files/Table S1.xlsx]

## Sheet: Sheet1
			Table S1. Base composition in the choloroplast genome of the wild S. divaricata
			Region	A(%)	T(U)(%)	C(%)	G(%)	A + T(%)	G + C(%)
			LSC	31.4	32.7	18.4	17.5	64.1	35.9
			SSC	35	34.2	16.1	14.7	69.2	30.8
			IRa	26.9	28.5	23.7	20.9	55.4	44.6
			IRb	28.5	26.9	20.9	23.7	55.4	44.6
			Total	30.9	31.6	19.1	18.4	62.5	37.5
