# Supplementary material for: The Chloroplast Genome of Wild Saposhnikovia divaricata: Genomic Features, Comparative Analysis, and Phylogenetic Relationships
Source: Genes (Basel). 2022 May 23;13(5):931. doi: 10.3390/genes13050931 (PMC9141249; doi:10.3390/genes13050931)
Supplement: Supplementary file 1 [file genes-13-00931-s001.zip › Supplementary files/Table S2.xlsx]

## Sheet: Sheet1
		Table S2. All chloroplast genome information of S. divaricata and its synonyms
		Comparison	MN539269	MN857472	MZ708833	KT153021
		Assembly of cp genome	SPAdes	Novoplasty	Novoplasty	Novoplasty
		cp Genome size	147,834 bp	147,834 bp	147,834 bp	147,880 bp
		Total Genes	129	129	129	129
		unigenes	114	114	114	114
		Protein-coding genes	85	85	85	85
		tRNA genes	36	36	36	36
		rRNA genes	8	8	8	8
