# Supplementary material for: The Chloroplast Genome of Wild Saposhnikovia divaricata: Genomic Features, Comparative Analysis, and Phylogenetic Relationships
Source: Genes (Basel). 2022 May 23;13(5):931. doi: 10.3390/genes13050931 (PMC9141249; doi:10.3390/genes13050931)
Supplement: Supplementary file 1 [file genes-13-00931-s001.zip › Supplementary files/Table S3.xlsx]

## Sheet: Sheet1
			Table S3. Codon-anticodon recognition patterns and codon usage for the wild S. divaricata chloroplast genome
			Amino acid	Codon	Count	RSCU	Amino acid	Codon	Count	RSCU
			Ter	UAA	47	1.65882	Met	GUG	3	0.02
			Ter	UAG	21	0.741176	Met	UUG	1	0.01
			Ter	UGA	17	0.6	Asn	AAC	274	0.486247
			Ala	GCA	374	1.1131	Asn	AAU	853	1.51375
			Ala	GCC	219	0.651786	Pro	CCA	271	1.07009
			Ala	GCG	149	0.443452	Pro	CCC	190	0.750247
			Ala	GCU	602	1.79167	Pro	CCG	153	0.604146
			Cys	UGC	64	0.5	Pro	CCU	399	1.57552
			Cys	UGU	191	1.5	Gln	CAA	640	1.51659
			Asp	GAC	195	0.41	Gln	CAG	204	0.483412
			Asp	GAU	763	1.59	Arg	AGA	448	1.84362
			Glu	GAA	944	1.52	Arg	AGG	137	0.563786
			Glu	GAG	299	0.48	Arg	CGA	341	1.40329
			Phe	UUC	450	0.65	Arg	CGC	93	0.382716
			Phe	UUU	937	1.35	Arg	CGG	111	0.45679
			Gly	GGA	662	1.55856	Arg	CGU	328	1.34979
			Gly	GGC	189	0.444968	Ser	AGC	107	0.353135
			Gly	GGG	284	0.668629	Ser	AGU	367	1.21122
			Gly	GGU	564	1.32784	Ser	UCA	354	1.16832
			His	CAC	147	0.501706	Ser	UCC	282	0.930693
			His	CAU	439	1.49829	Ser	UCG	186	0.613861
			Ile	AUA	683	0.989377	Ser	UCU	522	1.72277
			Ile	AUC	393	0.56929	Thr	ACA	384	1.18794
			Ile	AUU	995	1.44133	Thr	ACC	239	0.739366
			Lys	AAA	992	1.51	Thr	ACG	141	0.436195
			Lys	AAG	321	0.49	Thr	ACU	529	1.6365
			Leu	CUA	364	0.848815	Val	GUA	500	1.46092
			Leu	CUC	186	0.433735	Val	GUC	163	0.47626
			Leu	CUG	157	0.36611	Val	GUG	190	0.55515
			Leu	CUU	529	1.23358	Val	GUU	516	1.50767
			Leu	UUA	843	1.9658	Trp	UGG	420	1
			Leu	UUG	494	1.15196	Tyr	UAC	185	0.405702
			Met	AUG	575	2.98	Tyr	UAU	727	1.5943
