# Supplementary material for: The Chloroplast Genome of Wild Saposhnikovia divaricata: Genomic Features, Comparative Analysis, and Phylogenetic Relationships
Source: Genes (Basel). 2022 May 23;13(5):931. doi: 10.3390/genes13050931 (PMC9141249; doi:10.3390/genes13050931)
Supplement: Supplementary file 1 [file genes-13-00931-s001.zip › Supplementary files/Table S4.xlsx]

## Sheet: Sheet1
			Table S4. The information of all complete chloroplast genomes of Apioideae Drude used for phylogenetic analysis in this study
			Name	Classification	GenBank accession number
			Saposhnikovia divaricata	Saposhnikovia Schischk., Laserpiteae Drude, Apioideae Drude	MZ708833
			Saposhnikovia divaricata	Saposhnikovia Schischk., Laserpiteae Drude, Apioideae Drude	MN539269
			Saposhnikovia divaricata	Saposhnikovia Schischk., Laserpiteae Drude, Apioideae Drude	MN857472
			Ledebouriella seseloides	Saposhnikovia Schischk., Laserpiteae Drude, Apioideae Drude	KT153021
			Angelica laxifoliata	Angelica L., Peucedaneae Drude, Apioideae Drude	NC_040122
			Angelica pseudoselinum	Angelica L., Peucedaneae Drude, Apioideae Drude	NC_057134
			Angelica valida	Angelica L., Peucedaneae Drude, Apioideae Drude	NC_057129
			Angelica kangdingensis	Angelica L., Peucedaneae Drude, Apioideae Drude	NC_057131
			Angelica maowenensis	Angelica L., Peucedaneae Drude, Apioideae Drude	NC_057133
			Angelica dahurica	Angelica L., Peucedaneae Drude, Apioideae Drude	NC_029392
			Angelica porphyrocaulis	Angelica L., Peucedaneae Drude, Apioideae Drude	NC_057136
			Angelica megaphylla	Angelica L., Peucedaneae Drude, Apioideae Drude	NC_057128
			Angelica apaensis	Angelica L., Peucedaneae Drude, Apioideae Drude	NC_057132
			Angelica nitida	Angelica L., Peucedaneae Drude, Apioideae Drude	NC_057137
			Glehnia littoralis	Angelica L., Peucedaneae Drude, Apioideae Drude	NC_034645
			Angelica amurensis	Angelica L., Peucedaneae Drude, Apioideae Drude	MW436378
			Angelica tianmuensis	Angelica L., Peucedaneae Drude, Apioideae Drude	NC_057126
			Angelica gigas	Angelica L., Peucedaneae Drude, Apioideae Drude	NC_029393
			Angelica morii	Angelica L., Peucedaneae Drude, Apioideae Drude	NC_057141
			Angelica biserrata	Angelica L., Peucedaneae Drude, Apioideae Drude	NC_057127
			Angelica decursiva	Angelica L., Peucedaneae Drude, Apioideae Drude	NC_057130
			Angelica cartilaginomarginata var. foliosa	Angelica L., Peucedaneae Drude, Apioideae Drude	MT921959
			Angelica anomala	Angelica L., Peucedaneae Drude, Apioideae Drude	NC_057139
			Angelica polymorpha	Angelica L., Peucedaneae Drude, Apioideae Drude	NC_041580
			Angelica laevigata	Angelica L., Peucedaneae Drude, Apioideae Drude	MW696157
			Angelica cartilaginomarginata	Angelica L., Peucedaneae Drude, Apioideae Drude	NC_057138
			Peucedanum terebinthaceum	Peucedanum L., Peucedaneae Drude, Apioideae Drude	NC_053641
			Angelica sylvestris	Angelica L., Peucedaneae Drude, Apioideae Drude	NC_054219
			Peucedanum chujaense	Peucedanum L., Peucedaneae Drude, Apioideae Drude	MT233391
			Angelica sylvestris	Angelica L., Peucedaneae Drude, Apioideae Drude	NC_051890
			Melanosciadium pimpinelloideum	Melanosciadium de Boiss., Smyrnieae Koch, Apioideae Drude	NC_047428
			Angelica tsinlingensis	Angelica L., Peucedaneae Drude, Apioideae Drude	NC_057140
			Angelica acutiloba	Angelica L., Peucedaneae Drude, Apioideae Drude	NC_029391
			Cnidium monnieri	Cnidium Cuss., Ammineae Koch, Apioideae Drude	MT561041
			Arracacia xanthorrhiza	Arracacia Bancr., Selineae Spreng.,Apioideae Drude	NC_032364
			Peucedanum praeruptorum	Peucedanum L., Peucedaneae Drude, Apioideae Drude	MN016968
			Peucedanum japonicum	Peucedanum L., Peucedaneae Drude, Apioideae Drude	NC_034644
			Libanotis buchtormensis	Libanotis Hill., Ammineae Koch, Apioideae Drude	NC_058871
			Seseli montanum	Seseli L., Ammineae Koch, Apioideae Drude	NC_027451
			Angelica paeoniifolia	Angelica L., Peucedaneae Drude, Apioideae Drude	MT561026
			Angelica ternata	Angelica L., Peucedaneae Drude, Apioideae Drude	MT561043
			Angelica multicaulis	Angelica L., Peucedaneae Drude, Apioideae Drude	MT561027
			Vicatia thibetica	Vicatia DC.,Smyrnieae Koch, Apioideae Drude	MZ189732
			Cnidium officinale	Cnidium Cuss., Ammineae Koch, Apioideae Drude	NC_039760
			Angelica omeiensis	Angelica L., Peucedaneae Drude, Apioideae Drude	NC_057135
			Angelica sinensis	Angelica L., Peucedaneae Drude, Apioideae Drude	NC_042826
			Peucedanum insolens	Peucedanum L., Peucedaneae Drude, Apioideae Drude	NC_033344
			Sanicula chinensis	Sanicula L., Saniculoideae Drude	MK208987
			Centella asiatica	Centella L., Mackinlayoideae Plunkett & Lowry	MN854377
